# Supplementary material for: Preliminary Assessment of Mutagenicity and In Vivo Toxicity of Date Pit Ethanolic Extracts: Safety Screening for Circular Economy Applications
Source: Foods. 2026 Jun 16;15(12):2168. doi: 10.3390/foods15122168 (PMC13297971; doi:10.3390/foods15122168)
Supplement: Supplementary file 1 [file foods-15-02168-s001.zip]

Archive with 1 entries (1 files):
- foods-4324570-supplementary.pdf
